# Supplementary material for: Climatic Factors Determine the Distribution Patterns of Leaf Nutrient Traits at Large Scales
Source: Plants (Basel). 2022 Aug 21;11(16):2171. doi: 10.3390/plants11162171 (PMC9415000; doi:10.3390/plants11162171)
Supplement: Supplementary file 1 [file plants-11-02171-s001.zip]

Archive with 1 entries (1 files):
- plants-1880774-supplementary.pdf
